# Supplementary material for: (Z)-2-Hydr­oxy-3-(4-methoxy­phen­yl)acrylic acid
Source: Acta Crystallogr Sect E Struct Rep Online. 2009 Nov 28;65(Pt 12):o3254. doi: 10.1107/S1600536809050077 (PMC2971798; doi:10.1107/S1600536809050077)
Supplement: Supplementary file 2 [file e-65-o3254-Isup2.hkl]

# 
# h,k,l, Fc-squared, Fo-squared, sigma(Fo-squared) and status flag 
# 
data_I
_shelx_title ' X in P2(1)/c' 
_shelx_refln_list_code          4 
_shelx_F_calc_maximum      195.14 
_exptl_crystal_F_000       408.00 
_reflns_d_resolution_high  0.8359 
 
loop_ 
 _symmetry_equiv_pos_as_xyz 
 'x, y, z' 
 '-x, y+1/2, -z+1/2' 
 '-x, -y, -z' 
 'x, -y-1/2, z-1/2' 
 
_cell_length_a     6.7440 
_cell_length_b     5.4290 
_cell_length_c    24.9330 
_cell_angle_alpha  90.000 
_cell_angle_beta   93.280 
_cell_angle_gamma  90.000 
 
_shelx_F_squared_multiplier     1.000 
 
loop_ 
 _refln_index_h 
 _refln_index_k 
 _refln_index_l 
 _refln_F_squared_calc 
 _refln_F_squared_meas 
 _refln_F_squared_sigma 
 _refln_observed_status 
   1   0   0      151.88      132.05      2.69 o 
   2   0   0       40.49       31.77      2.18 o 
   3   0   0     2333.27     2443.71     20.91 o 
   4   0   0      434.58      454.06     10.68 o 
   5   0   0       37.44       42.61      6.38 o 
   6   0   0        1.42        2.72      2.39 o 
   7   0   0      124.32      117.65      6.89 o 
   8   0   0       12.62       12.19      3.42 o 
   1   1   0     2074.16     1849.99     14.50 o 
   2   1   0       44.13       38.82      3.42 o 
   3   1   0      416.34      429.47     12.35 o 
   4   1   0       26.10       34.25      3.64 o 
   5   1   0       70.82       86.39      5.47 o 
   6   1   0       84.42       60.69      4.82 o 
   7   1   0        0.27        0.68      3.13 o 
   0   2   0       76.84      111.21      4.31 o 
   1   2   0     1220.18     1172.18     15.31 o 
   2   2   0      584.15      632.06     13.04 o 
   3   2   0      164.04      163.56      7.86 o 
   4   2   0      281.96      292.73     10.80 o 
   5   2   0       91.39       90.74     11.79 o 
   6   2   0        5.43        7.62      2.35 o 
   7   2   0       16.19       21.80      3.28 o 
   1   3   0       75.44       72.17      4.87 o 
   2   3   0       70.96       82.85      5.61 o 
   3   3   0       93.34      120.24      7.37 o 
   4   3   0       21.32       31.22      5.07 o 
   5   3   0        2.75        7.96      8.53 o 
   6   3   0       16.00        8.90      5.46 o 
   7   3   0        1.53        7.03      3.33 o 
   0   4   0       50.04       69.28      5.60 o 
   1   4   0       40.44       35.95      4.38 o 
   2   4   0        0.80        6.75      2.90 o 
   3   4   0        8.94        0.40      4.99 o 
   4   4   0       73.55       85.63      8.15 o 
   5   4   0        3.12        3.07      4.45 o 
   6   4   0        6.90       14.78      5.29 o 
   1   5   0       38.11       39.68      5.06 o 
   2   5   0       30.01       28.43      6.08 o 
   3   5   0       40.09       42.78      5.71 o 
   4   5   0       17.04       22.74      5.32 o 
   5   5   0       24.23       22.43      5.43 o 
   0   6   0        3.41        4.52      2.96 o 
   1   6   0        5.41        6.63      3.67 o 
   2   6   0       45.27       43.01      6.48 o 
   3   6   0       10.58       12.01      4.22 o 
  -7   1   1        1.90        6.50      1.86 o 
  -6   1   1      136.85      103.34      5.99 o 
  -5   1   1       27.54       24.70      3.84 o 
  -4   1   1      288.65      305.55      9.70 o 
  -3   1   1      241.28      285.83      8.21 o 
  -2   1   1      470.95      470.28      8.92 o 
  -1   1   1       76.69       65.06      2.77 o 
   0   1   1     2761.96     2885.94     44.37 o 
   1   1   1     1314.51     1305.23      9.33 o 
   2   1   1     2867.09     2568.00     20.42 o 
   3   1   1       21.74       15.86      3.35 o 
   4   1   1        0.04        2.86      2.86 o 
   5   1   1      217.59      194.38      7.88 o 
   6   1   1       18.90       17.96      3.08 o 
   7   1   1       38.53       58.16      5.28 o 
  -7   2   1       39.01       27.87      4.18 o 
  -6   2   1       10.16        9.08      2.97 o 
  -5   2   1       42.49       59.07      6.05 o 
  -4   2   1        1.04        5.10      2.31 o 
  -3   2   1       15.14       22.13      3.23 o 
  -2   2   1      455.57      518.05     11.46 o 
  -1   2   1       39.83       43.86      3.39 o 
   0   2   1      326.77      325.70      7.71 o 
   1   2   1       42.31       53.08      3.46 o 
   2   2   1      304.41      327.94      9.20 o 
   3   2   1       60.48       61.05      6.03 o 
   4   2   1       23.25       23.66      4.05 o 
   5   2   1      261.45      296.86     12.00 o 
   6   2   1      207.80      182.19      9.31 o 
   7   2   1        5.11        7.82      2.23 o 
  -7   3   1        9.64       10.86      3.08 o 
  -6   3   1       72.10       58.67      5.98 o 
  -5   3   1        6.79        5.16      3.66 o 
  -4   3   1       40.32       53.46      5.41 o 
  -3   3   1       23.98       22.77      3.77 o 
  -2   3   1      169.54      152.40      7.73 o 
  -1   3   1      345.55      306.96      9.28 o 
   0   3   1      129.57      136.87      4.83 o 
   1   3   1      477.77      479.25     11.71 o 
   2   3   1      274.75      292.10      9.94 o 
   3   3   1      135.24      152.77      8.24 o 
   4   3   1        0.18        2.10      4.20 o 
   5   3   1        5.37        5.12      8.70 o 
   6   3   1       13.42       22.00      6.03 o 
   7   3   1        0.30       10.46      4.95 o 
  -6   4   1       71.84       74.66      7.10 o 
  -5   4   1        0.65        4.23      4.23 o 
  -4   4   1        0.89        4.00      4.16 o 
  -3   4   1      125.09      134.23      8.66 o 
  -2   4   1       44.16       62.20      5.47 o 
  -1   4   1       44.05       43.05      4.21 o 
   0   4   1       96.38      135.03      7.34 o 
   1   4   1        0.67        1.81      2.46 o 
   2   4   1        9.33        7.75      3.52 o 
   3   4   1       94.91      102.88      7.61 o 
   4   4   1       62.13       64.95      7.37 o 
   5   4   1        0.00        2.80      3.59 o 
   6   4   1       60.97       94.77      8.90 o 
  -5   5   1        4.69        6.69      5.26 o 
  -4   5   1        1.66        2.14      4.25 o 
  -3   5   1       10.82       12.71      5.12 o 
  -2   5   1      160.10      160.89      9.68 o 
  -1   5   1        0.02        0.30      3.29 o 
   0   5   1        9.77       14.85      7.19 o 
   1   5   1      270.67      221.13     10.36 o 
   2   5   1       70.59       64.26      4.14 o 
   3   5   1        5.53        6.13      3.86 o 
   4   5   1        0.04        1.12      4.58 o 
   5   5   1        0.53        0.00      5.06 o 
  -3   6   1        0.21        4.33      4.33 o 
  -2   6   1       25.99       23.11      3.87 o 
  -1   6   1       31.85       23.01      4.24 o 
   0   6   1        1.76        2.21      2.21 o 
   1   6   1        2.94        0.39      3.58 o 
   2   6   1       17.97       16.95      4.06 o 
   3   6   1        0.76        4.79      3.34 o 
  -8   0   2        4.45        1.45      0.81 o 
  -7   0   2        1.18        0.41      0.80 o 
  -6   0   2       30.26       16.14      1.89 o 
  -5   0   2      148.86      108.60      4.63 o 
  -4   0   2      163.57      157.78      5.85 o 
  -3   0   2     1750.51     1900.68     19.70 o 
  -2   0   2      412.09      493.75      9.39 o 
  -1   0   2      402.89      429.02      9.09 o 
   0   0   2     1507.40     1516.17     31.65 o 
   1   0   2     1420.62     1398.47     10.93 o 
   2   0   2       91.83       80.28      4.23 o 
   3   0   2     6825.54     7131.71     38.65 o 
   4   0   2       74.62      102.26      5.73 o 
   5   0   2       41.56       39.06      4.69 o 
   6   0   2        0.83        0.72      2.84 o 
   7   0   2        1.49        0.80      3.33 o 
   8   0   2        0.05        2.31      3.19 o 
  -7   1   2       12.65        4.13      2.39 o 
  -6   1   2        0.06        0.06      2.09 o 
  -5   1   2       27.88       26.16      5.22 o 
  -4   1   2      128.71      120.21      6.19 o 
  -3   1   2      313.39      391.73      9.69 o 
  -2   1   2      186.18      206.76      6.07 o 
  -1   1   2      609.99      542.81      7.62 o 
   0   1   2     6893.04     7203.44    129.95 o 
   1   1   2      437.38      444.75      5.37 o 
   2   1   2      202.54      171.26      5.42 o 
   3   1   2      234.66      204.44      7.30 o 
   4   1   2      120.21      103.53      6.34 o 
   5   1   2      182.74      203.86      8.74 o 
   6   1   2      116.19       91.93      6.09 o 
   7   1   2       72.63       75.17      6.04 o 
  -7   2   2       14.81       26.16      3.76 o 
  -6   2   2       40.22       40.37      4.11 o 
  -5   2   2      424.70      481.65     13.04 o 
  -4   2   2      197.83      194.98      8.34 o 
  -3   2   2      110.96      118.10      5.96 o 
  -2   2   2       35.94       45.91      3.95 o 
  -1   2   2     1476.15     1400.41     15.71 o 
   0   2   2      134.28      144.45      4.98 o 
   1   2   2       28.48       28.08      2.82 o 
   2   2   2       61.29       65.46      4.38 o 
   3   2   2       75.81       87.42      6.08 o 
   4   2   2      179.62      178.94      9.06 o 
   5   2   2        2.25        3.30      3.82 o 
   6   2   2       98.01       88.36      7.26 o 
   7   2   2        0.39        0.21      3.49 o 
  -7   3   2        0.96        0.10      2.61 o 
  -6   3   2        4.27        8.04      3.70 o 
  -5   3   2      171.14      143.22      8.69 o 
  -4   3   2        4.44        0.71      3.03 o 
  -3   3   2      167.36      166.84      8.12 o 
  -2   3   2      314.26      304.11     10.40 o 
  -1   3   2      369.84      350.55      9.69 o 
   0   3   2       28.08       37.79      2.52 o 
   1   3   2      682.19      636.42     13.05 o 
   2   3   2       23.04       19.72      2.59 o 
   3   3   2       46.73       51.55      5.07 o 
   4   3   2      359.24      413.19     14.99 o 
   5   3   2       80.08       85.36     12.47 o 
   6   3   2      119.32      162.72     10.85 o 
   7   3   2       21.06       36.90      7.78 o 
  -6   4   2        2.36        3.89      3.89 o 
  -5   4   2       16.30       26.25      4.78 o 
  -4   4   2       38.29       38.97      6.16 o 
  -3   4   2       68.04       87.56      7.51 o 
  -2   4   2        7.14        0.71      2.94 o 
  -1   4   2        0.97        3.00      2.22 o 
   0   4   2       60.73       89.96      3.88 o 
   1   4   2       70.99       64.96      5.29 o 
   2   4   2        1.80        3.46      3.03 o 
   3   4   2       56.59       57.95      5.86 o 
   4   4   2      256.39      297.81     13.35 o 
   5   4   2        5.71       14.40      5.86 o 
   6   4   2        0.00        2.71      4.55 o 
  -5   5   2        0.52        0.93      4.96 o 
  -4   5   2        1.76        5.17      2.74 o 
  -3   5   2        0.22        0.95      3.76 o 
  -2   5   2      168.23      151.80      9.25 o 
  -1   5   2      108.16       81.14      6.09 o 
   0   5   2        1.48        2.59      2.06 o 
   1   5   2        0.57        4.47      3.29 o 
   2   5   2        2.37        2.42      3.54 o 
   3   5   2       36.59       37.38      5.45 o 
   4   5   2        0.00        1.13      3.94 o 
   5   5   2        8.72        6.02      6.19 o 
  -3   6   2        0.19        1.65      4.35 o 
  -2   6   2        9.96       12.65      5.04 o 
  -1   6   2        3.16        2.28      3.07 o 
   0   6   2        4.60        9.26      2.26 o 
   1   6   2       48.08       39.88      3.32 o 
   2   6   2       19.44       12.40      5.34 o 
  -7   1   3       18.37       12.86      2.28 o 
  -6   1   3        2.99        2.73      2.42 o 
  -5   1   3        9.70        8.79      6.93 o 
  -4   1   3      112.90      133.12      6.47 o 
  -3   1   3       30.44       28.29      3.28 o 
  -2   1   3        4.68        5.28      2.25 o 
  -1   1   3       60.74       56.58      2.93 o 
   0   1   3      106.10      110.16      4.86 o 
   1   1   3      241.08      210.33      5.03 o 
   2   1   3      519.87      502.62      7.75 o 
   3   1   3      104.37       82.90      4.85 o 
   4   1   3       67.93       54.20      4.67 o 
   5   1   3      254.88      243.86     10.72 o 
   6   1   3      181.08      130.61      6.88 o 
   7   1   3        2.22        2.86      3.09 o 
  -7   2   3       49.75       43.13      4.64 o 
  -6   2   3      132.71      122.44      6.71 o 
  -5   2   3        7.60       13.82      8.63 o 
  -4   2   3       58.37       53.62      4.97 o 
  -3   2   3      129.76      134.00      6.89 o 
  -2   2   3      314.48      342.71      9.31 o 
  -1   2   3        2.85        3.78      1.88 o 
   0   2   3      241.06      301.82      5.17 o 
   1   2   3      547.73      480.74      9.31 o 
   2   2   3      545.64      442.00     10.38 o 
   3   2   3      282.34      316.51     10.28 o 
   4   2   3        9.71       15.31      3.73 o 
   5   2   3      168.86      177.15      9.80 o 
   6   2   3       61.73       69.64      7.72 o 
   7   2   3        0.00        1.90      3.43 o 
  -7   3   3        9.54       14.12      3.12 o 
  -6   3   3        2.02        8.71      2.57 o 
  -5   3   3      155.12      154.62      8.67 o 
  -4   3   3      107.39      102.53      2.87 o 
  -3   3   3       26.09       30.71      4.42 o 
  -2   3   3        9.83        3.35      2.16 o 
  -1   3   3      429.77      371.52      9.57 o 
   0   3   3      274.29      293.22      7.01 o 
   1   3   3        0.79        3.02      2.50 o 
   2   3   3       41.40       39.76      4.59 o 
   3   3   3       93.50      100.29      6.73 o 
   4   3   3      494.26      544.25     16.62 o 
   5   3   3      120.76      146.58     10.06 o 
   6   3   3       59.37       72.04      9.22 o 
   7   3   3        0.20       13.20      5.92 o 
  -6   4   3        0.00        6.34      3.66 o 
  -5   4   3        1.44        3.40      3.87 o 
  -4   4   3        2.44        0.84      4.24 o 
  -3   4   3       79.14       85.71      6.82 o 
  -2   4   3       87.78       67.19      2.39 o 
  -1   4   3        2.55        1.43      2.49 o 
   0   4   3      196.19      243.97      5.99 o 
   1   4   3      378.16      369.72      9.96 o 
   2   4   3      166.22      167.82      8.18 o 
   3   4   3        4.67        1.26      4.25 o 
   4   4   3       36.90       41.87      6.54 o 
   5   4   3        4.89        7.63      4.61 o 
   6   4   3       30.29       27.85      8.13 o 
  -5   5   3        0.22        2.13      4.72 o 
  -4   5   3        2.59        3.42      3.42 o 
  -3   5   3       23.35       23.22      5.31 o 
  -2   5   3       12.75        7.32      3.68 o 
  -1   5   3        1.68        0.28      3.11 o 
   0   5   3        1.66        3.16      2.26 o 
   1   5   3        0.22        4.47      3.16 o 
   2   5   3        1.75        2.42      3.58 o 
   3   5   3       40.47       57.09      6.61 o 
   4   5   3        3.12        2.29      4.46 o 
   5   5   3        2.19        5.41      5.34 o 
  -2   6   3        9.31        7.87      4.15 o 
  -1   6   3        3.57        0.65      3.49 o 
   0   6   3        2.89        2.90      1.95 o 
   1   6   3        7.03        2.81      3.38 o 
   2   6   3        3.06       10.20      5.20 o 
  -8   0   4        1.35        0.85      0.50 o 
  -7   0   4       32.81       29.07      1.36 o 
  -6   0   4       50.74       44.89      2.29 o 
  -5   0   4       16.90       29.56      2.63 o 
  -4   0   4      785.80      812.96     14.15 o 
  -3   0   4      500.10      663.09     13.21 o 
  -2   0   4      126.64      168.80      6.60 o 
  -1   0   4       68.67       69.34      5.60 o 
   0   0   4       35.18       21.16      1.13 o 
   1   0   4      396.27      322.86      5.74 o 
   2   0   4     1583.92     1717.67     17.82 o 
   3   0   4       50.39       52.00      6.65 o 
   4   0   4      856.28      946.45     17.27 o 
   5   0   4       34.04       39.59      5.12 o 
   6   0   4        8.90        7.95      2.29 o 
   7   0   4       93.07      113.49      7.59 o 
  -7   1   4       32.89       38.03      3.51 o 
  -6   1   4      181.19      154.58      6.82 o 
  -5   1   4       80.81       80.08      7.34 o 
  -4   1   4       87.11       88.03      5.40 o 
  -3   1   4       70.75       68.44      4.46 o 
  -2   1   4      243.63      247.81      1.39 o 
  -1   1   4     3687.41     3635.65      1.27 o 
   0   1   4       35.85       56.75      4.93 o 
   1   1   4      147.68      151.11      5.14 o 
   2   1   4     1187.87     1040.50     14.34 o 
   3   1   4      471.50      437.23     11.16 o 
   4   1   4       14.85       21.28      2.96 o 
   5   1   4       30.15       23.27      5.27 o 
   6   1   4       80.82       55.71      6.26 o 
   7   1   4        4.91        4.22      3.46 o 
  -7   2   4       16.93       12.16      3.03 o 
  -6   2   4        5.08        4.86      2.66 o 
  -5   2   4        0.02        2.21      2.95 o 
  -4   2   4      113.36      110.73      6.95 o 
  -3   2   4        0.04        4.91      2.85 o 
  -2   2   4      823.49      859.09      2.02 o 
  -1   2   4      257.33      205.92      6.20 o 
   0   2   4      559.86      575.50     21.27 o 
   1   2   4       79.39       66.60      3.80 o 
   2   2   4        0.17        3.11      1.94 o 
   3   2   4      478.67      491.46     12.83 o 
   4   2   4      141.99      149.34      8.48 o 
   5   2   4        0.39        6.56      7.39 o 
   6   2   4        9.91       12.34      5.07 o 
   7   2   4        6.94       11.23      4.15 o 
  -7   3   4       19.80       17.48      3.41 o 
  -6   3   4        1.11        2.09      3.21 o 
  -5   3   4      296.92      332.28     11.89 o 
  -4   3   4       90.03      106.56      7.35 o 
  -3   3   4        1.77        1.90      3.31 o 
  -2   3   4      385.75      412.15      2.31 o 
  -1   3   4        1.35        4.40      2.04 o 
   0   3   4      544.00      543.67     17.07 o 
   1   3   4      168.52      140.47      6.42 o 
   2   3   4      301.71      265.72      2.49 o 
   3   3   4      133.46      102.67      6.91 o 
   4   3   4      450.49      460.05     15.48 o 
   5   3   4       52.31       47.22      8.33 o 
   6   3   4        2.40        6.68      4.88 o 
  -6   4   4       11.22        2.91      3.78 o 
  -5   4   4       18.71       20.56      4.28 o 
  -4   4   4       45.00       54.48      5.94 o 
  -3   4   4       14.58       22.46      4.28 o 
  -2   4   4        0.13        2.92      2.92 o 
  -1   4   4        4.28        0.46      2.38 o 
   0   4   4        1.50        2.11      1.67 o 
   1   4   4      328.02      253.58      9.44 o 
   2   4   4       11.92       16.29      3.78 o 
   3   4   4        0.19        1.25      3.58 o 
   4   4   4       71.84       86.00      8.06 o 
   5   4   4       14.49       18.36      6.38 o 
   6   4   4        0.87        1.45      5.87 o 
  -5   5   4        0.89        4.63      4.44 o 
  -4   5   4       10.82       11.18      4.44 o 
  -3   5   4       15.39       24.67      5.21 o 
  -2   5   4       26.37       21.93      4.36 o 
  -1   5   4        3.58        6.34      2.69 o 
   0   5   4       86.83       87.50      5.17 o 
   1   5   4      240.41      187.40      2.88 o 
   2   5   4        4.07        1.20      4.13 o 
   3   5   4       11.94        5.75      4.69 o 
   4   5   4        1.85        0.00      5.61 o 
  -2   6   4       48.43       42.41      3.27 o 
  -1   6   4        3.61        5.20      2.83 o 
   0   6   4        5.12        6.40      2.33 o 
   1   6   4        0.82        1.19      3.23 o 
   2   6   4        3.17        3.75      3.53 o 
  -7   1   5        1.99        0.45      2.86 o 
  -6   1   5      164.61      146.21      6.57 o 
  -5   1   5       17.20       30.38      6.46 o 
  -4   1   5        0.69        0.77      1.75 o 
  -3   1   5      301.55      366.32      9.60 o 
  -2   1   5      127.77      146.39      5.76 o 
  -1   1   5    10673.52    10091.83    160.61 o 
   0   1   5      126.60      139.79      3.64 o 
   1   1   5      215.41      224.56      6.29 o 
   2   1   5      518.20      541.22     10.93 o 
   3   1   5      573.88      505.73     12.32 o 
   4   1   5      140.78      144.35      7.71 o 
   5   1   5       29.86       35.66      7.34 o 
   6   1   5        0.20        6.46      2.88 o 
   7   1   5        1.10        0.33      4.80 o 
  -7   2   5       36.95       35.61      3.98 o 
  -6   2   5        0.09        5.17      2.68 o 
  -5   2   5        1.41        1.51      6.32 o 
  -4   2   5      109.37      114.79      6.82 o 
  -3   2   5      665.66      771.26     15.48 o 
  -2   2   5       44.71       32.04      3.40 o 
  -1   2   5       17.62       12.81      1.75 o 
   0   2   5       12.89       17.25      1.56 o 
   1   2   5      720.19      618.64     11.43 o 
   2   2   5       54.60       60.39      4.41 o 
   3   2   5       29.68       24.93      4.23 o 
   4   2   5       43.37       42.09      5.23 o 
   5   2   5      207.62      187.53     10.29 o 
   6   2   5       50.41       71.30      6.70 o 
   7   2   5       34.63       37.93      6.52 o 
  -7   3   5       23.54       32.12      4.46 o 
  -6   3   5        1.24        1.72      3.19 o 
  -5   3   5        4.61        4.82      6.97 o 
  -4   3   5      113.03      135.10      3.56 o 
  -3   3   5       46.21       39.77      5.02 o 
  -2   3   5      125.08      157.90      7.26 o 
  -1   3   5      204.83      166.73      6.39 o 
   0   3   5      607.58      759.18     15.59 o 
   1   3   5       88.90       79.93      4.86 o 
   2   3   5       29.30       33.16      4.00 o 
   3   3   5       53.02       56.13      5.73 o 
   4   3   5        3.39        4.08      4.08 o 
   5   3   5      181.08      199.92     11.04 o 
   6   3   5       41.60       59.51      7.98 o 
  -6   4   5        0.22        2.48      3.80 o 
  -5   4   5        1.53        7.03      3.48 o 
  -4   4   5        5.16        5.57      3.72 o 
  -3   4   5        0.81        0.77      3.13 o 
  -2   4   5      123.21       96.64      2.30 o 
  -1   4   5       54.97       34.23      3.72 o 
   0   4   5       10.22       13.48      2.16 o 
   1   4   5      120.78       97.74      6.74 o 
   2   4   5      106.98       91.99      7.04 o 
   3   4   5       27.65       23.26      4.33 o 
   4   4   5       89.44       91.42      8.12 o 
   5   4   5       49.90       70.35      7.80 o 
   6   4   5        1.07        2.91      4.56 o 
  -5   5   5        0.14        7.50      4.00 o 
  -4   5   5        1.87        0.47      3.31 o 
  -3   5   5       22.08       22.61      4.79 o 
  -2   5   5       61.03       48.54      5.81 o 
  -1   5   5        0.91        3.03      2.66 o 
   0   5   5       73.73       93.13      6.60 o 
   1   5   5      146.14      122.31      7.70 o 
   2   5   5        1.67        0.44      3.65 o 
   3   5   5       12.21        0.95      5.05 o 
   4   5   5        3.26        5.78      4.18 o 
  -2   6   5        0.00        2.88      3.73 o 
  -1   6   5        7.41        7.82      2.65 o 
   0   6   5       14.36       20.83      2.74 o 
   1   6   5        3.71        3.28      3.36 o 
   2   6   5        1.17        0.94      4.43 o 
  -7   0   6       28.07       23.48      0.71 o 
  -6   0   6       14.01       12.98      1.57 o 
  -5   0   6      181.97      226.65      1.56 o 
  -4   0   6      969.29     1213.24     18.48 o 
  -3   0   6      139.70      181.23      7.77 o 
  -2   0   6      904.29      861.03     19.49 o 
  -1   0   6    38078.33    36562.09    350.48 o 
   0   0   6     1198.20     1300.96     19.42 o 
   1   0   6     1701.14     1559.90     14.28 o 
   2   0   6      294.72      295.49      7.84 o 
   3   0   6      343.22      364.37     12.24 o 
   4   0   6      196.66      177.40      8.80 o 
   5   0   6       40.73       51.75      4.70 o 
   6   0   6      384.06      327.10      8.14 o 
   7   0   6       46.82       42.43      3.29 o 
  -7   1   6       11.04        7.55      1.98 o 
  -6   1   6        7.94       11.24      2.60 o 
  -5   1   6        0.27        0.86      2.82 o 
  -4   1   6       14.32       17.43      2.39 o 
  -3   1   6       28.55       34.74      4.48 o 
  -2   1   6     1366.90     1224.72      2.01 o 
  -1   1   6     7216.57     7192.61    140.43 o 
   0   1   6      222.97      247.26      5.25 o 
   1   1   6       64.75       64.24      3.84 o 
   2   1   6     1893.27     2108.33     21.19 o 
   3   1   6       88.70       97.61      5.72 o 
   4   1   6        5.90       10.64      2.92 o 
   5   1   6      615.84      561.12     15.72 o 
   6   1   6       73.07       56.95      6.14 o 
   7   1   6       12.11       11.02      4.44 o 
  -7   2   6        4.18        0.56      2.21 o 
  -6   2   6       20.87       28.98      4.07 o 
  -5   2   6      123.29      142.67      7.35 o 
  -4   2   6       25.46       13.34      3.83 o 
  -3   2   6      151.55      182.66      7.99 o 
  -2   2   6      356.36      433.60     10.69 o 
  -1   2   6       94.91       87.85      4.69 o 
   0   2   6      281.14      375.79     14.64 o 
   1   2   6      225.50      191.68      6.81 o 
   2   2   6      167.69      176.01      7.74 o 
   3   2   6      101.52       99.22      6.91 o 
   4   2   6       62.69       51.83      5.80 o 
   5   2   6        0.18       13.62      5.71 o 
   6   2   6       21.83       34.13      5.34 o 
   7   2   6        1.26        5.39      4.53 o 
  -7   3   6        4.17       13.30      2.90 o 
  -6   3   6       10.58        3.13      2.65 o 
  -5   3   6       32.35       50.24      5.61 o 
  -4   3   6        3.91        6.56      4.07 o 
  -3   3   6        5.33        3.20      2.99 o 
  -2   3   6      451.15      448.15     11.91 o 
  -1   3   6      202.00      162.96      6.22 o 
   0   3   6        3.16        8.20      1.76 o 
   1   3   6      260.67      208.13      7.86 o 
   2   3   6       34.71       42.72      4.67 o 
   3   3   6      202.17      192.14      9.30 o 
   4   3   6       14.42       19.03      4.68 o 
   5   3   6       31.71       53.01      6.19 o 
   6   3   6       44.97       43.65      8.34 o 
  -6   4   6        0.82        0.80      2.89 o 
  -5   4   6       14.30        6.15      6.15 o 
  -4   4   6       16.91       13.38      4.07 o 
  -3   4   6        1.01        5.06      3.34 o 
  -2   4   6        0.68        0.91      2.58 o 
  -1   4   6       15.33       16.19      2.60 o 
   0   4   6        8.16       12.30      2.37 o 
   1   4   6       73.16       67.19      5.46 o 
   2   4   6        0.64        1.77      3.11 o 
   3   4   6       33.88       32.38      5.32 o 
   4   4   6       42.21       47.60      6.01 o 
   5   4   6       10.82       16.82      7.32 o 
   6   4   6       26.07       24.93      7.97 o 
  -4   5   6       42.33       37.62      5.29 o 
  -3   5   6        4.96        9.19      4.43 o 
  -2   5   6       11.24        2.78      3.29 o 
  -1   5   6        7.87       10.16      2.87 o 
   0   5   6       16.04       24.08      2.92 o 
   1   5   6       76.60       56.96      6.13 o 
   2   5   6        8.65        6.99      4.02 o 
   3   5   6        0.00        3.90      4.05 o 
   4   5   6       27.28       24.49      6.41 o 
  -2   6   6        2.86        6.77      3.48 o 
  -1   6   6        0.41        1.30      2.60 o 
   0   6   6        5.71       12.35      2.35 o 
   1   6   6       30.72       20.72      4.45 o 
   2   6   6        2.15        9.70      3.83 o 
  -7   1   7       51.07       30.92      2.67 o 
  -6   1   7        0.53        0.80      1.41 o 
  -5   1   7       73.68       77.49      4.65 o 
  -4   1   7        8.33        3.31      1.68 o 
  -3   1   7      515.36      638.66     12.70 o 
  -2   1   7      134.56      170.64      6.74 o 
  -1   1   7       45.15       41.18      3.84 o 
   0   1   7       28.93       25.59      1.58 o 
   1   1   7     1852.80     1526.95      1.73 o 
   2   1   7      401.98      413.83     10.10 o 
   3   1   7        0.13        3.04      3.15 o 
   4   1   7        8.36        8.19      2.84 o 
   5   1   7      211.26      203.10     10.59 o 
   6   1   7        6.99       11.53      4.52 o 
   7   1   7        0.02        0.08      5.59 o 
  -7   2   7        5.59        5.21      2.44 o 
  -6   2   7       30.27       24.90      3.85 o 
  -5   2   7        0.07        0.20      6.56 o 
  -4   2   7        2.54        0.00      2.54 o 
  -3   2   7       34.71       25.82      3.99 o 
  -2   2   7        3.87        2.54      2.54 o 
  -1   2   7      181.86      160.91      6.36 o 
   0   2   7      284.68      286.07     12.74 o 
   1   2   7      106.97       82.46      5.23 o 
   2   2   7       43.06       63.21      5.39 o 
   3   2   7      217.26      224.32      9.64 o 
   4   2   7      503.52      490.54     15.10 o 
   5   2   7      356.11      419.90     15.16 o 
   6   2   7       27.16       31.09      4.68 o 
   7   2   7       23.31       28.48      5.72 o 
  -6   3   7       22.32       23.79      4.32 o 
  -5   3   7        0.25        5.04      7.00 o 
  -4   3   7        7.24        4.87      4.27 o 
  -3   3   7       44.14       56.54      4.77 o 
  -2   3   7       79.67       75.13      5.33 o 
  -1   3   7      147.35      118.22      5.53 o 
   0   3   7      153.90      204.88      5.42 o 
   1   3   7      143.49      123.79      6.86 o 
   2   3   7       29.94       32.44      3.77 o 
   3   3   7       11.50       10.84      3.40 o 
   4   3   7       10.29       17.73      4.26 o 
   5   3   7        1.25        0.79      6.35 o 
   6   3   7        2.95        7.42      5.22 o 
  -6   4   7        0.12        0.41      2.96 o 
  -5   4   7        4.77        5.08      5.96 o 
  -4   4   7       31.61       37.02      5.22 o 
  -3   4   7        1.73        1.43      3.10 o 
  -2   4   7        1.05        0.90      2.72 o 
  -1   4   7       23.43       17.90      3.39 o 
   0   4   7      363.86      445.92     22.27 o 
   1   4   7       24.64       27.41      4.31 o 
   2   4   7      236.02      205.16      9.55 o 
   3   4   7      122.05      120.42      8.49 o 
   4   4   7        1.39        3.02      3.91 o 
   5   4   7       71.83       85.42      8.46 o 
  -4   5   7       26.78       42.77      6.18 o 
  -3   5   7       51.25       49.08      5.31 o 
  -2   5   7       13.64        2.06      2.88 o 
  -1   5   7        6.80        2.48      2.92 o 
   0   5   7      145.03      179.49      6.13 o 
   1   5   7       46.05       50.78      5.15 o 
   2   5   7        0.00        3.36      4.08 o 
   3   5   7       53.04       54.04      7.11 o 
   4   5   7        8.34        7.66      4.40 o 
  -2   6   7        7.77        9.27      3.67 o 
  -1   6   7        3.16        2.31      2.69 o 
   0   6   7        4.99       10.34      2.14 o 
   1   6   7        4.04        3.39      4.56 o 
   2   6   7        1.98        2.44      3.98 o 
  -7   0   8        4.23        0.10      0.95 o 
  -6   0   8        0.70        2.94      1.32 o 
  -5   0   8       28.34       35.83      3.36 o 
  -4   0   8      509.05      553.54     13.36 o 
  -3   0   8       74.86       58.74      8.15 o 
  -2   0   8       11.23        2.53      2.81 o 
  -1   0   8     4701.66     5808.56    151.06 o 
   0   0   8     1935.24     1933.33     12.90 o 
   1   0   8      486.11      424.82      8.44 o 
   2   0   8     3199.80     2897.72      2.17 o 
   3   0   8      315.24      388.56     11.04 o 
   4   0   8       15.94       25.98      4.18 o 
   5   0   8      108.00      107.81      6.91 o 
   6   0   8       20.00       23.87      3.68 o 
   7   0   8        0.06        0.26      2.19 o 
  -7   1   8       20.97       17.54      2.29 o 
  -6   1   8       47.71       40.33      3.15 o 
  -5   1   8       17.77       29.53      7.81 o 
  -4   1   8        0.09        0.22      1.60 o 
  -3   1   8       80.80       83.10      4.79 o 
  -2   1   8      108.55      138.33      6.16 o 
  -1   1   8      347.13      331.41      8.22 o 
   0   1   8      425.19      447.03      7.10 o 
   1   1   8      153.55      131.08      5.56 o 
   2   1   8     2531.61     2557.79      2.25 o 
   3   1   8        1.73        3.37      1.92 o 
   4   1   8        5.18        8.46      2.88 o 
   5   1   8      207.72      233.13     11.90 o 
   6   1   8      100.47       76.83      7.69 o 
   7   1   8       15.38       28.97      6.25 o 
  -7   2   8        6.67        6.88      3.15 o 
  -6   2   8      134.22      125.94      7.00 o 
  -5   2   8       28.93       23.48      2.72 o 
  -4   2   8       45.04       51.98      4.45 o 
  -3   2   8        0.67        0.10      2.85 o 
  -2   2   8     1130.53     1166.74      2.19 o 
  -1   2   8      179.13      191.52      6.72 o 
   0   2   8      456.82      431.17      9.26 o 
   1   2   8      174.23      210.79      7.68 o 
   2   2   8       54.44       65.27      6.02 o 
   3   2   8      254.24      281.17     10.78 o 
   4   2   8        4.55        5.68      3.16 o 
   5   2   8      466.95      484.98     16.39 o 
   6   2   8       42.64       42.05      6.54 o 
   7   2   8        2.93       14.62      5.39 o 
  -6   3   8        9.63       11.20      3.65 o 
  -5   3   8       10.66        2.48      2.86 o 
  -4   3   8       14.73       12.54      3.80 o 
  -3   3   8       50.52       57.62      5.43 o 
  -2   3   8       10.04        9.00      2.69 o 
  -1   3   8       36.46       25.59      3.59 o 
   0   3   8        0.03        0.84      2.78 o 
   1   3   8      205.02      182.79      7.73 o 
   2   3   8        0.05        2.31      2.31 o 
   3   3   8       16.72       25.73      4.24 o 
   4   3   8      247.65      235.12     11.87 o 
   5   3   8      129.57      154.87     10.38 o 
   6   3   8        5.57       10.52      4.98 o 
  -6   4   8        0.83        5.64      2.69 o 
  -5   4   8       19.04       24.14      4.40 o 
  -4   4   8       51.42       73.76      6.26 o 
  -3   4   8       11.48       16.26      3.73 o 
  -2   4   8        0.89        4.83      2.31 o 
  -1   4   8       63.90       47.50      4.39 o 
   0   4   8       66.01       95.52      5.84 o 
   1   4   8        0.00        0.96      3.26 o 
   2   4   8        2.01        1.47      3.53 o 
   3   4   8      507.26      549.22     17.09 o 
   4   4   8       14.56       13.47      5.46 o 
   5   4   8        3.42        5.01      5.21 o 
  -4   5   8        3.95        5.82      3.68 o 
  -3   5   8       23.31       10.83      5.15 o 
  -2   5   8       26.80       19.34      3.80 o 
  -1   5   8        7.70        3.08      3.08 o 
   0   5   8        3.52        7.42      2.17 o 
   1   5   8        0.75        3.76      3.76 o 
   2   5   8       16.26       13.72      4.38 o 
   3   5   8        7.26       10.09      5.02 o 
   4   5   8        1.71        1.77      4.75 o 
  -2   6   8       11.83        4.87      3.36 o 
  -1   6   8        0.17        1.01      2.88 o 
   0   6   8       13.34       15.66      3.09 o 
   1   6   8        7.85        3.80      3.80 o 
   2   6   8        5.88        4.01      3.96 o 
  -7   1   9        1.54        1.92      0.97 o 
  -6   1   9        0.41        1.25      1.64 o 
  -5   1   9       23.61       29.10      4.88 o 
  -4   1   9        0.00        2.02      2.27 o 
  -3   1   9       12.43       10.62      2.90 o 
  -2   1   9        0.94        2.45      4.70 o 
  -1   1   9      181.53      204.62      6.72 o 
   0   1   9       16.00       19.11      1.97 o 
   1   1   9     1335.63     1074.80     14.83 o 
   2   1   9      603.80      562.90      2.25 o 
   3   1   9        2.19        7.11      4.71 o 
   4   1   9      596.50      557.39     15.05 o 
   5   1   9      175.60      179.96     10.59 o 
   6   1   9       12.39       14.85      5.15 o 
   7   1   9        1.28        4.62      4.81 o 
  -7   2   9        6.64        4.64      2.44 o 
  -6   2   9        5.89        8.14      3.05 o 
  -5   2   9       21.67       18.92      9.06 o 
  -4   2   9        3.82        6.36      3.60 o 
  -3   2   9       66.75       81.50      5.85 o 
  -2   2   9       84.86       59.28      2.84 o 
  -1   2   9       29.08       25.19      3.35 o 
   0   2   9      190.29      211.21     11.59 o 
   1   2   9      162.49      185.93      7.84 o 
   2   2   9       10.57        8.97      4.59 o 
   3   2   9        7.21        8.35      4.69 o 
   4   2   9        3.29        6.30      3.65 o 
   5   2   9       22.20       17.19      5.50 o 
   6   2   9       31.32       33.27      5.81 o 
   7   2   9       36.39       49.11      8.06 o 
  -6   3   9       26.55       26.74      4.15 o 
  -5   3   9       39.58       32.90      2.08 o 
  -4   3   9        2.26        3.53      3.53 o 
  -3   3   9       12.20        4.87      3.63 o 
  -2   3   9        2.28        1.99      2.24 o 
  -1   3   9        1.99        1.37      2.36 o 
   0   3   9      160.05      196.88      5.52 o 
   1   3   9       15.23       13.37      3.75 o 
   2   3   9       85.33       67.98      2.71 o 
   3   3   9      382.09      370.85     13.83 o 
   4   3   9      124.29      127.27      8.85 o 
   5   3   9       21.42       23.73      7.43 o 
   6   3   9        0.42        5.22      5.22 o 
  -5   4   9        1.31        1.63      5.51 o 
  -4   4   9        8.03       11.90      4.01 o 
  -3   4   9       18.18       34.80      5.00 o 
  -2   4   9        3.24        2.71      3.27 o 
  -1   4   9      256.57      216.95      7.98 o 
   0   4   9      284.31      375.11      8.24 o 
   1   4   9       51.89       49.54      5.32 o 
   2   4   9       99.28       88.82      7.28 o 
   3   4   9      264.55      233.99     12.40 o 
   4   4   9       39.54       54.15      7.34 o 
   5   4   9       15.80       25.02      5.85 o 
  -4   5   9        9.01       10.11      3.01 o 
  -3   5   9        9.19       14.98      3.66 o 
  -2   5   9       20.01       18.37      2.68 o 
  -1   5   9        1.36        2.01      2.24 o 
   0   5   9       16.35       18.99      2.55 o 
   1   5   9       13.96       17.22      4.08 o 
   2   5   9       15.02       13.61      4.70 o 
   3   5   9        7.21        2.08      4.99 o 
   4   5   9        3.96        5.52      4.37 o 
  -2   6   9        0.81        0.00      2.82 o 
  -1   6   9        1.64        3.73      3.19 o 
   0   6   9        0.41        1.35      2.23 o 
   1   6   9        7.47        0.44      3.55 o 
  -7   0  10      106.54       90.74      1.04 o 
  -6   0  10       32.19       24.16      2.73 o 
  -5   0  10        1.20        2.35      3.80 o 
  -4   0  10      274.41      322.39     10.57 o 
  -3   0  10        9.72        0.65      3.21 o 
  -2   0  10        1.81        1.48      2.71 o 
  -1   0  10     1137.60     1185.40     19.67 o 
   0   0  10      282.12      358.21      5.50 o 
   1   0  10       53.77       71.25      7.75 o 
   2   0  10      312.65      270.88      8.53 o 
   3   0  10      980.72     1077.61     19.29 o 
   4   0  10      234.23      272.85     12.21 o 
   5   0  10       53.36       67.60      8.56 o 
   6   0  10       95.05      102.82      7.68 o 
   7   0  10       57.86       58.02      5.36 o 
  -7   1  10       13.47        8.05      1.59 o 
  -6   1  10        2.19        6.88      1.86 o 
  -5   1  10       39.94       50.33      5.35 o 
  -4   1  10       21.10       18.16      3.55 o 
  -3   1  10      186.81      211.83      7.72 o 
  -2   1  10      432.60      442.48     12.85 o 
  -1   1  10       40.93       40.43      3.83 o 
   0   1  10      246.41      231.06     13.06 o 
   1   1  10      773.31      622.75     11.69 o 
   2   1  10       99.95       79.85      2.32 o 
   3   1  10       64.11       79.03      5.73 o 
   4   1  10       84.15       80.64      6.92 o 
   5   1  10       78.25       95.90      7.75 o 
   6   1  10        7.51        8.25      4.88 o 
   7   1  10        4.17       11.42      4.90 o 
  -7   2  10        1.52        5.47      2.42 o 
  -6   2  10       22.17       20.67      3.25 o 
  -5   2  10       40.67       49.49      9.39 o 
  -4   2  10        0.32        1.50      2.83 o 
  -3   2  10      458.41      576.65     13.72 o 
  -2   2  10      468.57      406.25      1.77 o 
  -1   2  10       97.83       80.69      4.77 o 
   0   2  10      115.51      124.24      5.17 o 
   1   2  10       36.72       55.14      4.70 o 
   2   2  10      304.64      250.91      2.90 o 
   3   2  10       31.13       35.39      4.93 o 
   4   2  10      132.52      108.98      8.53 o 
   5   2  10      176.46      156.46     10.28 o 
   6   2  10        6.22       14.50      4.60 o 
   7   2  10        3.67       18.50      5.37 o 
  -6   3  10       50.82       51.86      5.86 o 
  -5   3  10       17.69       17.04      6.74 o 
  -4   3  10        7.72        8.66      3.81 o 
  -3   3  10        0.13        7.53      3.84 o 
  -2   3  10        6.96       10.43      2.99 o 
  -1   3  10      189.55      175.47      7.07 o 
   0   3  10       10.54       14.22      3.77 o 
   1   3  10       87.56       85.31      6.12 o 
   2   3  10       89.58       79.71      3.53 o 
   3   3  10      104.11      108.89      8.75 o 
   4   3  10      120.02      108.94      8.30 o 
   5   3  10        8.28       16.78      4.78 o 
   6   3  10        3.67        9.64      5.36 o 
  -5   4  10        6.59        7.15      3.20 o 
  -4   4  10        2.96        1.13      2.74 o 
  -3   4  10       23.70       20.91      2.26 o 
  -2   4  10        0.26        2.12      2.76 o 
  -1   4  10        0.89        2.34      2.60 o 
   0   4  10      476.97      486.70     25.60 o 
   1   4  10        2.07        0.00      3.12 o 
   2   4  10       24.75       24.44      5.32 o 
   3   4  10      120.68      130.07      9.51 o 
   4   4  10       18.38       24.57      6.07 o 
   5   4  10        0.12       10.92      5.18 o 
  -4   5  10        3.05        0.00      3.84 o 
  -3   5  10       30.46       25.22      2.73 o 
  -2   5  10       14.02       14.50      3.66 o 
  -1   5  10       14.15       15.46      3.42 o 
   0   5  10       66.23       85.79      4.63 o 
   1   5  10        0.55        2.70      3.28 o 
   2   5  10       43.51       35.61      6.25 o 
   3   5  10        0.02        1.06      3.96 o 
   4   5  10       11.82       11.29      5.55 o 
  -1   6  10        6.27        7.21      3.60 o 
   0   6  10        0.23        2.52      2.52 o 
   1   6  10        1.74        4.92      3.28 o 
  -7   1  11       10.16        6.68      1.70 o 
  -6   1  11       14.83       14.23      2.10 o 
  -5   1  11       14.98       13.07      1.51 o 
  -4   1  11        2.33        9.38      7.42 o 
  -3   1  11       68.87      101.83      5.64 o 
  -2   1  11     2046.67     2211.05     22.46 o 
  -1   1  11       23.03       17.00      3.04 o 
   0   1  11      278.83      291.81      6.52 o 
   1   1  11      109.62      108.40      4.37 o 
   2   1  11      629.18      801.78     19.33 o 
   3   1  11       57.51       50.57      2.33 o 
   4   1  11       41.88       55.26      5.90 o 
   5   1  11        0.39        3.50      5.73 o 
   6   1  11       63.78       76.50      7.27 o 
   7   1  11        1.96       16.75      6.29 o 
  -7   2  11        9.57       11.96      2.30 o 
  -6   2  11        3.48        1.31      1.80 o 
  -5   2  11        9.30       16.07      3.12 o 
  -4   2  11      116.06      119.65      6.71 o 
  -3   2  11       14.81        8.91      3.55 o 
  -2   2  11      876.73      770.70      2.30 o 
  -1   2  11      154.51      132.98      6.15 o 
   0   2  11       49.82       57.05      4.07 o 
   1   2  11      196.86      187.09      6.69 o 
   2   2  11        6.62        1.29      2.71 o 
   3   2  11       10.15        6.56      4.00 o 
   4   2  11      175.05      154.60     10.03 o 
   5   2  11       29.10       33.21      5.97 o 
   6   2  11       13.67       11.63      5.98 o 
  -6   3  11        0.19        0.34      3.20 o 
  -5   3  11       48.97       45.03      2.60 o 
  -4   3  11        0.15        1.36      3.33 o 
  -3   3  11        4.64        0.34      3.67 o 
  -2   3  11       74.54       73.48      5.25 o 
  -1   3  11      211.66      190.92      7.80 o 
   0   3  11       28.69       33.77      3.36 o 
   1   3  11        0.08        3.24      2.51 o 
   2   3  11        1.75        3.05      3.05 o 
   3   3  11       92.08       81.89      7.48 o 
   4   3  11       78.81       65.26      8.37 o 
   5   3  11       24.26       30.13      6.60 o 
   6   3  11        0.26        3.33      5.35 o 
  -5   4  11        0.01        0.84      3.91 o 
  -4   4  11        4.40        0.77      3.68 o 
  -3   4  11       24.44       23.23      2.72 o 
  -2   4  11       11.11       12.64      3.63 o 
  -1   4  11       21.94       20.48      3.41 o 
   0   4  11      121.94      175.13     16.60 o 
   1   4  11       28.64       36.40      4.70 o 
   2   4  11       80.96       71.93      7.21 o 
   3   4  11      187.92      184.01     10.76 o 
   4   4  11        2.74        2.85      5.21 o 
   5   4  11        0.83        6.60      4.78 o 
  -4   5  11        1.39        2.55      3.15 o 
  -3   5  11        0.48        1.17      3.19 o 
  -2   5  11        1.91        0.31      2.99 o 
  -1   5  11       50.32       34.63      4.01 o 
   0   5  11       32.61       43.08      4.30 o 
   1   5  11        4.40        7.13      3.66 o 
   2   5  11        5.85        8.85      4.58 o 
   3   5  11        6.34        4.91      4.75 o 
  -1   6  11        0.98        0.00      2.71 o 
   0   6  11        0.04        2.98      2.76 o 
  -7   0  12        9.75        4.02      1.42 o 
  -6   0  12       47.98       35.04      3.09 o 
  -5   0  12       67.79       96.54      5.36 o 
  -4   0  12      208.67      226.36     11.36 o 
  -3   0  12      575.19      729.78     16.18 o 
  -2   0  12      822.64     1030.87     18.35 o 
  -1   0  12      116.26      129.76      7.51 o 
   0   0  12     1349.64     1379.96     23.22 o 
   1   0  12       38.44       28.45      1.67 o 
   2   0  12       42.44       51.52      5.10 o 
   3   0  12        4.66        6.37      3.70 o 
   4   0  12     1105.61     1089.44     23.00 o 
   5   0  12      174.22      193.20     10.83 o 
   6   0  12        9.34        1.40      3.31 o 
   7   0  12      106.63      139.24      8.96 o 
  -7   1  12        0.28        1.06      1.09 o 
  -6   1  12        0.27        1.98      1.06 o 
  -5   1  12       31.15       45.40      3.53 o 
  -4   1  12        1.94        3.46      3.56 o 
  -3   1  12      113.36      150.30      6.49 o 
  -2   1  12     1743.42     1946.61     22.00 o 
  -1   1  12       13.54       20.17      3.25 o 
   0   1  12       25.33       30.53      2.28 o 
   1   1  12      905.06      740.35     13.52 o 
   2   1  12      128.49      128.85      8.59 o 
   3   1  12       36.71       32.91      2.12 o 
   4   1  12      870.52      833.45     19.31 o 
   5   1  12      343.77      265.61     12.26 o 
   6   1  12        3.94       11.79      4.07 o 
   7   1  12        8.74       22.67      6.24 o 
  -7   2  12        0.03        0.25      2.32 o 
  -6   2  12        4.24        2.28      2.28 o 
  -5   2  12        3.37        7.02      5.07 o 
  -4   2  12       13.00       13.98      3.43 o 
  -3   2  12        0.20        1.41      2.69 o 
  -2   2  12        6.79        5.09      3.44 o 
  -1   2  12       31.26       25.42      3.37 o 
   0   2  12        0.72        0.62      1.73 o 
   1   2  12       38.83       39.90      4.77 o 
   2   2  12        0.17        6.75      3.47 o 
   3   2  12       27.82       23.00      4.53 o 
   4   2  12       22.44       29.83      6.56 o 
   5   2  12        1.94        2.15      4.62 o 
   6   2  12       15.72       23.20      5.48 o 
  -6   3  12       32.31       37.01      4.36 o 
  -5   3  12        0.86        6.52      2.92 o 
  -4   3  12        0.26        2.73      2.29 o 
  -3   3  12      205.22      180.96      3.20 o 
  -2   3  12       45.19       62.88      5.22 o 
  -1   3  12       14.30        8.61      3.15 o 
   0   3  12       38.83       53.31      3.78 o 
   1   3  12        3.39        3.40      3.40 o 
   2   3  12       93.45       69.99      3.48 o 
   3   3  12       42.52       42.84      6.09 o 
   4   3  12       38.44       29.44      4.35 o 
   5   3  12       43.26       37.73      7.11 o 
   6   3  12       18.11       18.56      7.02 o 
  -5   4  12        3.55        2.73      3.19 o 
  -4   4  12        2.67        0.75      2.67 o 
  -3   4  12       15.82       19.75      4.55 o 
  -2   4  12        0.76        1.63      2.66 o 
  -1   4  12        6.97        4.43      2.95 o 
   0   4  12      162.75      164.97      7.14 o 
   1   4  12        1.61        0.00      3.97 o 
   2   4  12        0.07        2.19      3.93 o 
   3   4  12       70.49       69.75      7.48 o 
   4   4  12        2.81        6.97      4.29 o 
   5   4  12        3.65       17.02      5.33 o 
  -4   5  12        1.56        7.60      3.26 o 
  -3   5  12        1.74        4.56      2.44 o 
  -2   5  12        3.98        5.01      3.15 o 
  -1   5  12        1.99        2.44      2.64 o 
   0   5  12       31.91       40.38      3.70 o 
   1   5  12        5.11        2.04      3.46 o 
   2   5  12        4.98        9.12      5.00 o 
   3   5  12        4.76        5.66      4.74 o 
  -7   1  13        4.33        2.48      1.20 o 
  -6   1  13       14.47       13.72      1.17 o 
  -5   1  13        0.55        3.10      2.15 o 
  -4   1  13       20.16        7.10      7.10 o 
  -3   1  13       52.52       74.12      4.68 o 
  -2   1  13      190.05      211.35      8.12 o 
  -1   1  13      126.21      156.06      6.13 o 
   0   1  13      119.48      129.01      4.61 o 
   1   1  13      359.59      269.05      8.73 o 
   2   1  13       45.89       28.22      2.60 o 
   3   1  13      103.10       73.88      2.51 o 
   4   1  13      536.87      523.61     16.09 o 
   5   1  13       11.15       13.96      4.56 o 
   6   1  13        0.10        9.57      4.33 o 
  -7   2  13       12.91       10.02      2.58 o 
  -6   2  13        1.50        0.23      2.12 o 
  -5   2  13        0.55        0.16      2.73 o 
  -4   2  13       69.88       51.85      5.19 o 
  -3   2  13        1.30        0.27      3.17 o 
  -2   2  13      136.08      134.23      6.64 o 
  -1   2  13       48.68       43.39      3.82 o 
   0   2  13       59.54       75.00      3.72 o 
   1   2  13      173.51      161.23      7.53 o 
   2   2  13      198.97      205.55      9.32 o 
   3   2  13       45.85       43.81      5.43 o 
   4   2  13      138.18      156.18     10.01 o 
   5   2  13        3.28        7.11      5.08 o 
   6   2  13       36.12       40.19      7.43 o 
  -6   3  13        4.54        4.58      3.33 o 
  -5   3  13        0.63        1.39      3.48 o 
  -4   3  13        0.20        4.72      2.90 o 
  -3   3  13       50.18       53.86      5.48 o 
  -2   3  13      162.14      158.52      7.56 o 
  -1   3  13        1.12        1.61      2.19 o 
   0   3  13        3.14        7.58      3.90 o 
   1   3  13        1.54        1.39      3.18 o 
   2   3  13        3.00        0.79      3.27 o 
   3   3  13       40.26       34.80      6.45 o 
   4   3  13        2.94        3.79      5.02 o 
   5   3  13        0.30        4.98      5.63 o 
   6   3  13        3.40        2.85      5.32 o 
  -5   4  13        2.27        5.01      3.17 o 
  -4   4  13        0.53        3.97      3.97 o 
  -3   4  13        9.90       13.40      4.00 o 
  -2   4  13        0.20        3.26      3.26 o 
  -1   4  13      227.65      190.09      8.53 o 
   0   4  13       10.30        8.29      3.12 o 
   1   4  13      108.13      116.74      7.76 o 
   2   4  13       16.43       23.18      5.52 o 
   3   4  13        0.00        3.11      4.05 o 
   4   4  13       15.34       16.31      5.82 o 
   5   4  13       13.11       14.68      6.16 o 
  -3   5  13        0.90        1.86      2.91 o 
  -2   5  13        2.94        8.69      2.60 o 
  -1   5  13        2.54        4.69      2.91 o 
   0   5  13        8.74       12.44      2.58 o 
   1   5  13        5.00        0.85      4.23 o 
   2   5  13      163.71      167.67     10.39 o 
   3   5  13       15.04        8.13      4.56 o 
  -7   0  14        2.13        2.48      1.19 o 
  -6   0  14        6.86        4.30      1.45 o 
  -5   0  14       21.81       29.94      4.96 o 
  -4   0  14       61.02       68.85     12.89 o 
  -3   0  14        4.30        0.00      3.43 o 
  -2   0  14      532.02      584.66     14.00 o 
  -1   0  14      414.68      354.95      9.73 o 
   0   0  14       31.53       33.96      3.23 o 
   1   0  14        0.76        1.15      6.70 o 
   2   0  14       75.26       70.10      5.28 o 
   3   0  14      698.53      617.32     15.94 o 
   4   0  14      214.06      192.39      3.56 o 
   5   0  14       51.22       73.70      7.53 o 
   6   0  14        0.90        2.69      3.64 o 
  -7   1  14       11.06        8.38      1.37 o 
  -6   1  14        5.19        3.21      1.95 o 
  -5   1  14        4.77        0.57      1.44 o 
  -4   1  14        1.49        3.19      8.73 o 
  -3   1  14        3.10        1.85      1.94 o 
  -2   1  14       80.11       80.50      5.00 o 
  -1   1  14      108.31       76.67      5.61 o 
   0   1  14      260.74      263.02      7.98 o 
   1   1  14     1262.94     1288.66     16.46 o 
   2   1  14        8.44        4.55      1.95 o 
   3   1  14       14.75        3.45      4.31 o 
   4   1  14      226.37      269.84     12.41 o 
   5   1  14        2.91        4.42      6.48 o 
   6   1  14        3.36        2.97      6.32 o 
  -6   2  14        2.52        1.68      2.25 o 
  -5   2  14        2.92        4.91      1.58 o 
  -4   2  14        0.46        0.26      2.05 o 
  -3   2  14      131.89      144.61      7.09 o 
  -2   2  14        1.32        7.63      3.00 o 
  -1   2  14       10.18        3.28      2.65 o 
   0   2  14      123.16      132.51      6.10 o 
   1   2  14       19.35       16.52      4.09 o 
   2   2  14       40.23       64.19      6.06 o 
   3   2  14       32.98       25.73      5.39 o 
   4   2  14      416.34      365.78     15.04 o 
   5   2  14       60.25       65.82      6.88 o 
   6   2  14        2.59        4.01      5.68 o 
  -6   3  14        4.84        5.12      2.33 o 
  -5   3  14        0.03        0.69      2.49 o 
  -4   3  14        0.01        1.00      2.97 o 
  -3   3  14        7.26        2.89      2.89 o 
  -2   3  14       28.18       25.70      4.20 o 
  -1   3  14      117.26      114.02      6.55 o 
   0   3  14      146.02      157.11      6.83 o 
   1   3  14       24.11       19.36      4.85 o 
   2   3  14       21.86       20.81      3.46 o 
   3   3  14      118.02       85.11      8.52 o 
   4   3  14        0.32        6.18      4.90 o 
   5   3  14        1.84       12.28      5.48 o 
  -5   4  14        7.29       15.97      3.86 o 
  -4   4  14        0.03        2.95      2.45 o 
  -3   4  14        1.24        1.71      2.80 o 
  -2   4  14       11.84       11.33      3.84 o 
  -1   4  14        6.47        7.03      3.86 o 
   0   4  14       13.28       15.30      3.86 o 
   1   4  14        0.68        1.18      4.27 o 
   2   4  14      167.73      205.48     11.29 o 
   3   4  14       46.98       50.54      6.91 o 
   4   4  14       14.69       15.03      5.93 o 
  -3   5  14        1.29        1.86      3.13 o 
  -2   5  14        9.44       20.24      3.62 o 
  -1   5  14        0.54        1.60      2.80 o 
   0   5  14        1.00        1.18      2.59 o 
   1   5  14        0.33        4.32      3.49 o 
   2   5  14       48.56       45.44      7.59 o 
   3   5  14        3.31        4.83      5.94 o 
  -7   1  15        0.23        2.56      1.06 o 
  -6   1  15        1.36        2.07      1.37 o 
  -5   1  15        1.04        0.39      1.38 o 
  -4   1  15        9.92        3.25      8.27 o 
  -3   1  15        0.23        0.71      2.04 o 
  -2   1  15        0.03        0.91      2.64 o 
  -1   1  15        5.26        3.11      3.11 o 
   0   1  15      329.93      405.93     23.14 o 
   1   1  15       29.19       15.74      4.02 o 
   2   1  15       53.28       46.41      4.08 o 
   3   1  15      246.23      297.85     11.74 o 
   4   1  15       20.08       18.76      3.99 o 
   5   1  15       67.48       77.88      7.78 o 
   6   1  15       12.74       25.02      5.85 o 
  -6   2  15       21.55       20.39      1.59 o 
  -5   2  15        0.47        1.00      2.74 o 
  -4   2  15       22.38       24.24      3.78 o 
  -3   2  15       20.45       28.64      3.96 o 
  -2   2  15       22.22       12.44      4.46 o 
  -1   2  15        3.05        2.59      2.43 o 
   0   2  15        3.49        2.81      1.70 o 
   1   2  15       91.19       96.92      6.21 o 
   2   2  15        0.30        0.00      3.74 o 
   3   2  15       47.09       50.50      7.40 o 
   4   2  15        3.89       17.98      5.45 o 
   5   2  15        5.45       13.54      5.38 o 
   6   2  15       18.89       16.04      7.24 o 
  -6   3  15        2.33        0.95      2.83 o 
  -5   3  15        0.12        0.00      2.38 o 
  -4   3  15        8.28        6.17      2.87 o 
  -3   3  15       41.76       42.27      6.18 o 
  -2   3  15       34.05       38.98      4.39 o 
  -1   3  15      202.13      172.81      7.79 o 
   0   3  15        1.55        0.58      2.15 o 
   1   3  15       69.32       59.98      5.85 o 
   2   3  15       48.64       64.39      6.38 o 
   3   3  15        0.02        2.98      5.03 o 
   4   3  15       22.17       25.92      6.37 o 
   5   3  15       22.15       28.83      7.20 o 
  -5   4  15        0.73        0.04      3.89 o 
  -4   4  15       14.24       20.71      3.84 o 
  -3   4  15       11.97       13.54      3.68 o 
  -2   4  15       47.12       56.02      5.84 o 
  -1   4  15       34.59       37.34      4.95 o 
   0   4  15        0.01        2.77      3.99 o 
   1   4  15      116.05      115.21      8.23 o 
   2   4  15      258.10      264.48     13.12 o 
   3   4  15       41.30       36.10      6.51 o 
   4   4  15       27.18       33.15      8.06 o 
  -3   5  15       10.10       11.31      4.21 o 
  -2   5  15        7.28        7.23      2.75 o 
  -1   5  15        4.90        3.29      2.85 o 
   0   5  15       22.31       24.68      4.32 o 
   1   5  15        5.64        6.71      4.03 o 
   2   5  15        1.83        4.25      4.96 o 
  -7   0  16        5.33        2.37      1.26 o 
  -6   0  16        2.23        0.35      1.35 o 
  -5   0  16       20.58       32.46      3.29 o 
  -4   0  16        3.71        6.25      5.62 o 
  -3   0  16        1.89       13.44      3.76 o 
  -2   0  16      264.69      288.90     10.87 o 
  -1   0  16      357.38      335.04      9.33 o 
   0   0  16       61.03       77.85      3.24 o 
   1   0  16       64.92       50.41      2.06 o 
   2   0  16      256.22      271.69     10.59 o 
   3   0  16        3.94        4.51      4.51 o 
   4   0  16       87.16       89.70     11.99 o 
   5   0  16        6.89        5.32      7.90 o 
   6   0  16       21.79       13.33      6.22 o 
  -6   1  16        5.09        2.86      1.34 o 
  -5   1  16       28.28       27.54      1.68 o 
  -4   1  16       52.89       55.76      6.08 o 
  -3   1  16       58.74       60.47      6.81 o 
  -2   1  16      130.12      137.22      6.17 o 
  -1   1  16        0.45        2.60      2.60 o 
   0   1  16       76.88       88.58      5.61 o 
   1   1  16       25.70       20.84      3.52 o 
   2   1  16        5.97        0.00      2.49 o 
   3   1  16      499.13      512.81     15.45 o 
   4   1  16        8.43        0.48      4.18 o 
   5   1  16       16.01       11.59      5.96 o 
   6   1  16        0.00        9.23      4.65 o 
  -6   2  16        7.17        9.54      1.91 o 
  -5   2  16        0.05        0.91      2.92 o 
  -4   2  16       24.49       25.27      2.19 o 
  -3   2  16       73.55       78.47      5.69 o 
  -2   2  16       19.33       15.00      3.15 o 
  -1   2  16       17.20       15.90      2.88 o 
   0   2  16       26.77       39.46      4.58 o 
   1   2  16       85.18       81.86      5.85 o 
   2   2  16       11.14        9.90      5.07 o 
   3   2  16      141.52      145.60     11.89 o 
   4   2  16      105.12       88.19      4.16 o 
   5   2  16        0.02        0.58      4.78 o 
   6   2  16       16.13       25.55      5.35 o 
  -5   3  16        5.19        5.71      3.19 o 
  -4   3  16       26.71       33.11      4.36 o 
  -3   3  16       30.32       28.41      4.10 o 
  -2   3  16       31.86       40.97      4.35 o 
  -1   3  16      113.69       98.56      6.47 o 
   0   3  16        3.35        9.12      2.72 o 
   1   3  16       20.83       24.86      4.65 o 
   2   3  16       30.48       44.33      6.64 o 
   3   3  16       44.96       43.71      6.86 o 
   4   3  16       48.92       41.53      5.13 o 
   5   3  16       47.46       80.87     10.46 o 
  -4   4  16        5.89       12.55      3.62 o 
  -3   4  16        1.18        3.35      2.80 o 
  -2   4  16        0.08        0.02      3.68 o 
  -1   4  16      106.14       99.05      6.67 o 
   0   4  16        0.38        1.20      2.05 o 
   1   4  16        4.63       10.37      4.33 o 
   2   4  16       68.51       74.21      7.61 o 
   3   4  16        1.02        6.86      4.69 o 
   4   4  16        2.92        2.04      5.84 o 
  -3   5  16        7.23        7.55      3.11 o 
  -2   5  16        0.09        3.27      2.16 o 
  -1   5  16        3.55        5.00      2.89 o 
   0   5  16        0.13        2.13      2.62 o 
   1   5  16       21.08       21.61      4.75 o 
   2   5  16        0.76        0.00      4.98 o 
  -6   1  17        4.51        0.65      1.14 o 
  -5   1  17        0.03        0.25      2.58 o 
  -4   1  17       46.16       38.18      4.00 o 
  -3   1  17       57.68       94.34      8.40 o 
  -2   1  17        4.02        7.47      2.24 o 
  -1   1  17        6.90        4.44      4.44 o 
   0   1  17       10.93        3.79      1.99 o 
   1   1  17      138.67      107.96      6.12 o 
   2   1  17        0.33        2.55      2.80 o 
   3   1  17        9.38       12.84      7.77 o 
   4   1  17        0.28        4.67      4.67 o 
   5   1  17       26.98       37.01      7.60 o 
   6   1  17        3.69        3.45      4.10 o 
  -6   2  17        1.30        4.23      1.74 o 
  -5   2  17        5.59        7.72      2.62 o 
  -4   2  17        1.70        0.77      2.38 o 
  -3   2  17      403.32      426.01     11.84 o 
  -2   2  17       40.43       42.42      3.97 o 
  -1   2  17        1.83        0.71      2.01 o 
   0   2  17       62.72       80.19      3.81 o 
   1   2  17        9.78        6.25      3.17 o 
   2   2  17        0.99        0.39      4.92 o 
   3   2  17        5.17        7.58      3.73 o 
   4   2  17       35.50       31.47      4.63 o 
   5   2  17       22.04       40.08      6.87 o 
  -5   3  17        0.00        9.01      3.39 o 
  -4   3  17        0.79        2.18      2.62 o 
  -3   3  17        0.00        1.81      3.69 o 
  -2   3  17       23.58       25.16      3.81 o 
  -1   3  17       24.80       32.19      4.11 o 
   0   3  17       27.71       26.04      3.60 o 
   1   3  17        3.53        0.35      3.54 o 
   2   3  17      178.37      173.56     10.07 o 
   3   3  17       10.13        1.57      4.72 o 
   4   3  17       12.15       24.52      6.84 o 
   5   3  17        6.67        5.11      5.65 o 
  -4   4  17        0.35        2.68      2.68 o 
  -3   4  17        1.53        5.60      2.78 o 
  -2   4  17       16.13       15.92      3.70 o 
  -1   4  17       36.35       33.86      4.28 o 
   0   4  17        3.53        8.27      3.78 o 
   1   4  17       44.77       48.00      6.25 o 
   2   4  17       40.04       24.06      8.04 o 
   3   4  17        0.15        1.17      4.20 o 
   4   4  17       19.90       30.01      7.67 o 
  -2   5  17        0.29        2.08      2.61 o 
  -1   5  17        0.89        3.05      2.92 o 
   0   5  17        0.00        1.19      2.49 o 
   1   5  17        0.77        1.42      4.11 o 
   2   5  17       17.41       22.41      5.08 o 
  -6   0  18        0.49        1.63      1.63 o 
  -5   0  18       42.66       39.40      3.52 o 
  -4   0  18       87.22      105.83      6.25 o 
  -3   0  18        4.34        2.47      3.00 o 
  -2   0  18        8.86        7.75      7.75 o 
  -1   0  18      131.98      126.42      5.73 o 
   0   0  18       57.25       88.78      6.95 o 
   1   0  18       19.80       24.96      8.49 o 
   2   0  18      188.95      165.26      9.12 o 
   3   0  18     2037.29     2111.71     31.11 o 
   4   0  18        9.03       18.93      5.46 o 
   5   0  18        0.56        0.90      5.13 o 
   6   0  18       75.17       50.17      5.08 o 
  -6   1  18        3.73        1.59      1.73 o 
  -5   1  18        2.61        7.19      2.09 o 
  -4   1  18        0.05        1.29      2.73 o 
  -3   1  18       88.97       66.74      5.01 o 
  -2   1  18        2.28        2.23      2.23 o 
  -1   1  18       37.10       30.06      4.75 o 
   0   1  18       77.79       72.49      3.27 o 
   1   1  18       80.51       66.21      5.55 o 
   2   1  18        0.64        2.75      2.75 o 
   3   1  18      104.09      117.87     11.41 o 
   4   1  18      210.53      216.41     11.97 o 
   5   1  18        6.57        0.63      4.76 o 
   6   1  18        5.99       10.99      6.60 o 
  -6   2  18        0.56        0.87      1.95 o 
  -5   2  18        0.63        0.23      1.83 o 
  -4   2  18        4.72        2.53      2.56 o 
  -3   2  18        0.13        1.79      3.42 o 
  -2   2  18       31.05       22.98      3.49 o 
  -1   2  18       19.56       13.44      2.81 o 
   0   2  18      125.92      153.91      5.22 o 
   1   2  18        2.11        6.34      2.63 o 
   2   2  18       26.59       23.93      4.41 o 
   3   2  18       41.60       31.60      3.61 o 
   4   2  18       22.58       21.01      3.99 o 
   5   2  18       35.04       44.43      7.84 o 
  -5   3  18        1.23        1.13      3.63 o 
  -4   3  18       17.24       21.41      3.80 o 
  -3   3  18        1.18        1.52      2.79 o 
  -2   3  18       30.71       39.74      5.24 o 
  -1   3  18        9.08       10.55      2.47 o 
   0   3  18        0.37        3.57      1.81 o 
   1   3  18        4.10        7.63      2.69 o 
   2   3  18       37.39       36.48      5.91 o 
   3   3  18       22.18       17.19      3.09 o 
   4   3  18        1.63        1.91      5.23 o 
  -4   4  18       14.73       20.88      3.80 o 
  -3   4  18        0.41        4.23      2.40 o 
  -2   4  18        5.26       10.28      2.87 o 
  -1   4  18       64.76       52.26      5.21 o 
   0   4  18        0.01        1.28      2.19 o 
   1   4  18        0.19        2.61      4.63 o 
   2   4  18       32.44       40.65      7.16 o 
   3   4  18        0.72        3.07      5.55 o 
  -1   5  18        0.40        1.03      2.47 o 
   0   5  18       10.77       10.22      2.97 o 
   1   5  18        0.14        0.97      3.87 o 
  -6   1  19        0.07        1.59      1.27 o 
  -5   1  19        1.96        1.91      1.72 o 
  -4   1  19       13.30        5.36      5.36 o 
  -3   1  19      109.27      123.77      6.21 o 
  -2   1  19       48.70       42.79      3.72 o 
  -1   1  19        6.51        0.97      1.64 o 
   0   1  19       32.30       30.82      2.71 o 
   1   1  19       57.45       48.15      4.94 o 
   2   1  19        0.35        0.00      2.65 o 
   3   1  19      285.74      283.94     12.91 o 
   4   1  19        7.79       17.29      5.04 o 
   5   1  19        4.96        7.66      6.63 o 
  -5   2  19        4.93        7.94      2.28 o 
  -4   2  19        0.20        1.99      2.22 o 
  -3   2  19        0.39        0.18      2.82 o 
  -2   2  19        0.00        0.07      2.72 o 
  -1   2  19        2.43        1.62      2.35 o 
   0   2  19       91.47      101.81      6.66 o 
   1   2  19       14.95        7.09      3.43 o 
   2   2  19        8.33        4.21      5.41 o 
   3   2  19        5.57        2.37      4.52 o 
   4   2  19        2.14        5.39      5.39 o 
   5   2  19       12.60        2.76      5.01 o 
  -5   3  19        1.38        4.79      2.62 o 
  -4   3  19       17.25       25.23      3.19 o 
  -3   3  19       38.67       34.95      4.40 o 
  -2   3  19       10.14       12.87      3.37 o 
  -1   3  19        0.01        2.78      2.50 o 
   0   3  19        7.90       11.23      2.50 o 
   1   3  19        0.02        3.07      3.02 o 
   2   3  19        5.73        7.30      5.33 o 
   3   3  19        0.13        0.53      3.82 o 
   4   3  19       11.99        9.82      5.43 o 
  -4   4  19        0.43        6.50      2.09 o 
  -3   4  19        7.36       10.24      2.84 o 
  -2   4  19       12.08       13.40      3.62 o 
  -1   4  19        3.93        3.15      3.33 o 
   0   4  19       16.79       17.71      3.50 o 
   1   4  19        3.73        8.41      3.10 o 
   2   4  19        1.22        3.16      4.07 o 
   3   4  19        6.63       12.56      6.25 o 
   0   5  19        2.37        0.41      4.17 o 
  -6   0  20        0.12        1.27      1.27 o 
  -5   0  20        8.82        7.90      2.13 o 
  -4   0  20       11.28       14.49      2.23 o 
  -3   0  20       11.55       19.66      8.89 o 
  -2   0  20       31.16       30.46      6.10 o 
  -1   0  20      126.02       98.38      5.04 o 
   0   0  20       63.78       71.93      4.22 o 
   1   0  20        3.46        2.08      8.23 o 
   2   0  20      474.56      439.66     14.52 o 
   3   0  20      135.65      136.88      9.83 o 
   4   0  20        0.79        4.46      4.59 o 
   5   0  20        0.35        0.66      5.19 o 
  -6   1  20        0.43        2.86      1.35 o 
  -5   1  20        0.02        3.56      1.91 o 
  -4   1  20        0.81        0.15      4.45 o 
  -3   1  20       15.73       16.99      1.74 o 
  -2   1  20        1.16        0.87      2.08 o 
  -1   1  20       25.16       15.74      2.80 o 
   0   1  20      143.46      140.81      4.77 o 
   1   1  20        0.09        0.03      3.32 o 
   2   1  20      103.03       94.79      7.35 o 
   3   1  20      107.57      100.60      9.44 o 
   4   1  20       12.90        3.85      4.27 o 
   5   1  20        0.46        9.39      7.04 o 
  -5   2  20        0.14        0.61      2.58 o 
  -4   2  20        0.64        2.68      2.68 o 
  -3   2  20       23.04       24.09      3.47 o 
  -2   2  20       36.00       43.00      3.88 o 
  -1   2  20       33.72       31.32      3.27 o 
   0   2  20        0.53        2.17      2.31 o 
   1   2  20        2.24        1.31      3.49 o 
   2   2  20       55.44       49.72      5.78 o 
   3   2  20       33.91       48.04      6.90 o 
   4   2  20        0.90        1.17      4.96 o 
   5   2  20        1.16        3.60      6.46 o 
  -4   3  20        0.92        3.83      2.82 o 
  -3   3  20        5.24        5.15      2.69 o 
  -2   3  20       27.92       30.61      4.02 o 
  -1   3  20       10.37        7.46      3.35 o 
   0   3  20       41.85       59.83      3.82 o 
   1   3  20        1.40        0.79      3.85 o 
   2   3  20        9.37       12.30      7.51 o 
   3   3  20       32.35       35.49      7.38 o 
   4   3  20        6.16        3.38      6.18 o 
  -3   4  20        0.98        3.78      2.68 o 
  -2   4  20        0.43        0.00      2.61 o 
  -1   4  20       32.83       34.10      4.72 o 
   0   4  20        5.05        7.27      3.58 o 
   1   4  20        6.94        3.14      5.51 o 
   2   4  20       13.70       21.05      5.38 o 
  -5   1  21        1.41        0.18      1.75 o 
  -4   1  21        1.19        1.86      2.62 o 
  -3   1  21        6.73        1.53      2.08 o 
  -2   1  21       10.21        8.35      4.18 o 
  -1   1  21        8.47        0.77      3.39 o 
   0   1  21        4.23        3.03      3.44 o 
   1   1  21       35.30       37.84      4.37 o 
   2   1  21       67.58       65.16      7.29 o 
   3   1  21        0.34        2.73      7.39 o 
   4   1  21       18.56       25.25      8.35 o 
   5   1  21        6.66       14.17      7.42 o 
  -5   2  21        4.18        7.06      2.03 o 
  -4   2  21        1.08        0.23      1.97 o 
  -3   2  21       10.27       23.19      3.14 o 
  -2   2  21        4.48        4.75      3.21 o 
  -1   2  21        6.77        6.44      2.00 o 
   0   2  21        7.95       17.61      4.40 o 
   1   2  21        7.62        2.33      3.63 o 
   2   2  21        0.08        2.88      3.46 o 
   3   2  21        0.07        0.99      3.75 o 
   4   2  21       28.17       29.53      9.49 o 
  -4   3  21        6.97        6.36      3.52 o 
  -3   3  21        1.95       10.08      3.43 o 
  -2   3  21       38.58       27.81      3.82 o 
  -1   3  21        0.73        2.50      2.66 o 
   0   3  21       18.24       32.05      5.45 o 
   1   3  21        0.41        1.20      3.82 o 
   2   3  21       14.42       26.79      6.84 o 
   3   3  21       34.76       38.23      7.13 o 
   4   3  21       28.20       40.81      7.84 o 
  -3   4  21        0.96        6.17      2.55 o 
  -2   4  21        0.39        4.64      2.66 o 
  -1   4  21        6.27       13.02      3.09 o 
   0   4  21       29.93       27.52      4.46 o 
   1   4  21       43.93       31.16      6.30 o 
   2   4  21        4.38        0.57      4.44 o 
  -5   0  22        0.97        0.79      1.33 o 
  -4   0  22        3.33        3.85      2.06 o 
  -3   0  22        4.47        4.67      4.67 o 
  -2   0  22       27.94        8.87      8.87 o 
  -1   0  22       12.91       15.72      3.31 o 
   0   0  22        2.67        4.91      2.60 o 
   1   0  22       28.55       30.26      4.87 o 
   2   0  22      189.93      178.47     10.44 o 
   3   0  22       45.01       35.80      4.06 o 
   4   0  22       42.84       65.35      7.32 o 
   5   0  22        1.56        5.13      5.46 o 
  -5   1  22        7.80        5.57      2.13 o 
  -4   1  22       18.24       13.58      3.06 o 
  -3   1  22       47.76       41.74      4.15 o 
  -2   1  22       14.68       26.92      3.83 o 
  -1   1  22        0.85        1.39      1.92 o 
   0   1  22       16.81       17.11      2.92 o 
   1   1  22        0.01        3.37      3.37 o 
   2   1  22      200.70      193.76     10.24 o 
   3   1  22        1.90        8.23      5.14 o 
   4   1  22        4.65       19.31      5.18 o 
  -5   2  22        0.10        0.23      2.01 o 
  -4   2  22        3.57        0.94      2.49 o 
  -3   2  22        0.94        1.66      2.46 o 
  -2   2  22        1.76        3.12      1.94 o 
  -1   2  22        8.19        6.46      2.75 o 
   0   2  22        2.56        2.83      1.80 o 
   1   2  22       38.18       33.76      4.46 o 
   2   2  22        8.56        5.45      4.49 o 
   3   2  22        6.28        7.88      5.30 o 
   4   2  22        0.98        1.29      5.96 o 
  -4   3  22       12.30       14.78      3.10 o 
  -3   3  22        5.28        9.06      3.39 o 
  -2   3  22       37.73       37.56      3.80 o 
  -1   3  22        0.17        1.67      2.60 o 
   0   3  22       10.34        5.64      2.61 o 
   1   3  22       46.34       52.61      5.83 o 
   2   3  22        1.08        9.77      5.01 o 
   3   3  22       20.10       22.69      6.78 o 
  -2   4  22        2.63        2.76      2.76 o 
  -1   4  22        1.77        5.74      2.93 o 
   0   4  22        0.35        0.86      5.38 o 
   1   4  22       10.92        7.00      4.65 o 
  -5   1  23        4.41        2.58      1.95 o 
  -4   1  23        0.96        5.49      2.09 o 
  -3   1  23        3.71        1.68      1.65 o 
  -2   1  23        1.27        0.62      4.72 o 
  -1   1  23        1.94        0.60      2.22 o 
   0   1  23       11.21        9.49      2.22 o 
   1   1  23       10.89       15.85      3.66 o 
   2   1  23       25.26        8.38      8.38 o 
   3   1  23        6.50        0.48      6.11 o 
   4   1  23        7.20        8.59      8.16 o 
  -4   2  23       44.71       42.19      1.87 o 
  -3   2  23        4.28        6.76      2.48 o 
  -2   2  23        0.89        3.49      1.83 o 
  -1   2  23        4.21        2.14      2.14 o 
   0   2  23        5.61        9.92      2.09 o 
   1   2  23        3.55        3.52      3.40 o 
   2   2  23        0.19        4.76      3.68 o 
   3   2  23       25.92       45.43      7.61 o 
   4   2  23       34.27       48.44      8.70 o 
  -3   3  23        2.41       12.37      2.59 o 
  -2   3  23       10.50        7.26      2.59 o 
  -1   3  23       23.37       21.87      4.01 o 
   0   3  23        0.93        0.68      2.18 o 
   1   3  23       55.58       39.30      6.56 o 
   2   3  23        4.63       17.10      6.11 o 
   3   3  23       22.66       34.61      7.31 o 
  -1   4  23        0.19        0.00      2.73 o 
   0   4  23        8.60       15.42      3.08 o 
  -5   0  24        5.76        4.13      1.34 o 
  -4   0  24        6.24       14.06      2.75 o 
  -3   0  24        0.76        3.64      3.64 o 
  -2   0  24        0.44       12.60     12.60 o 
  -1   0  24        9.71       13.75      2.62 o 
   0   0  24       19.48       22.62      2.24 o 
   1   0  24       38.89       23.33      4.88 o 
   2   0  24      644.25      726.88     19.76 o 
   3   0  24       38.76       37.61      4.46 o 
   4   0  24        1.96        1.33      5.78 o 
  -4   1  24        3.73        2.36      2.36 o 
  -3   1  24        0.00        5.83      2.08 o 
  -2   1  24        1.59        6.36      2.58 o 
  -1   1  24        0.98        2.66      2.71 o 
   0   1  24       17.44       29.27      2.56 o 
   1   1  24       24.24       22.02      4.43 o 
   2   1  24       33.42       36.83      6.13 o 
   3   1  24       19.06       31.28      7.79 o 
   4   1  24        2.64        6.69      7.05 o 
  -4   2  24        0.40        0.24      1.80 o 
  -3   2  24       19.67       22.73      3.16 o 
  -2   2  24        4.16        4.90      1.72 o 
  -1   2  24       33.59       19.65      3.10 o 
   0   2  24        0.62        1.02      1.73 o 
   1   2  24       10.80       10.80      4.22 o 
   2   2  24        9.63        0.89      4.62 o 
   3   2  24        4.29        5.64      5.64 o 
  -3   3  24        2.33       10.57      2.64 o 
  -2   3  24       14.21       14.92      2.94 o 
  -1   3  24        2.24        3.47      3.47 o 
   0   3  24        2.07        5.38      1.96 o 
   1   3  24       21.42       12.95      4.48 o 
   2   3  24        7.60       20.14      5.73 o 
  -4   1  25       18.80       19.73      2.74 o 
  -3   1  25        0.99        8.62      2.42 o 
  -2   1  25        7.75       13.45      3.01 o 
  -1   1  25        0.21        3.14      3.14 o 
   0   1  25        9.55       16.73      2.21 o 
   1   1  25       32.58       18.45      5.54 o 
   2   1  25       42.19       35.92      7.57 o 
   3   1  25        0.17        4.44      5.92 o 
  -4   2  25        3.96        3.65      3.40 o 
  -3   2  25        1.23        2.04      2.12 o 
  -2   2  25        2.06        2.52      1.99 o 
  -1   2  25       13.26       10.42      2.61 o 
   0   2  25        0.07        1.33      2.80 o 
   1   2  25        0.09        0.34      3.47 o 
   2   2  25        0.08        4.20      3.70 o 
   3   2  25        0.00       15.91      6.84 o 
  -2   3  25        2.86        2.36      2.63 o 
  -1   3  25        2.68        6.17      2.64 o 
   0   3  25        0.17        1.71      1.97 o 
   1   3  25        0.05        5.12      2.78 o 
  -4   0  26        0.35        1.02      1.78 o 
  -3   0  26        0.00        2.47      2.47 o 
  -2   0  26       16.80        5.24      5.24 o 
  -1   0  26        7.86        9.21      4.03 o 
   0   0  26        0.01        1.48      1.90 o 
   1   0  26       50.95       59.46      6.64 o 
   2   0  26       59.79       57.24      8.32 o 
   3   0  26        6.07       10.71      5.02 o 
  -4   1  26        0.14        1.98      2.29 o 
  -3   1  26        2.88        1.02      2.38 o 
  -2   1  26        0.00        0.60      2.36 o 
  -1   1  26        4.30        1.72      4.02 o 
   0   1  26        1.28        1.92      1.88 o 
   1   1  26       45.62       37.03      6.13 o 
   2   1  26        8.66        5.86      5.86 o 
   3   1  26        0.02        0.00      4.30 o 
  -3   2  26       12.24       12.72      2.58 o 
  -2   2  26        3.30        4.12      1.70 o 
  -1   2  26        4.13        3.72      3.72 o 
   0   2  26        3.28        7.69      2.18 o 
   1   2  26       38.42       33.75      5.04 o 
   2   2  26        4.15        4.87      4.40 o 
  -1   3  26        5.75        8.21      2.76 o 
   0   3  26        0.85        1.86      3.15 o 
  -3   1  27        2.41        1.60      2.17 o 
  -2   1  27        0.00        0.94      1.73 o 
  -1   1  27        2.51        4.74      4.74 o 
   0   1  27        0.81        1.59      2.03 o 
   1   1  27       32.75       30.22      6.83 o 
   2   1  27        0.75        0.00      3.89 o 
  -2   2  27        0.26        0.40      1.52 o 
  -1   2  27        0.01        1.24      2.63 o 
   0   2  27        5.72        3.57      2.56 o 
   1   2  27        6.14        1.99      4.13 o 
  -3   0  28        0.06        0.60      1.73 o 
  -2   0  28        0.19        3.91      3.91 o 
  -1   0  28        6.39        7.95      3.38 o 
   0   0  28        1.29        1.20      1.73 o 
   1   0  28       69.88       72.49      6.98 o 
   2   0  28       29.93       55.37      8.06 o 
  -2   1  28        2.16        0.93      1.82 o 
  -1   1  28        0.40        3.29      3.29 o 
   0   1  28        1.62        3.89      1.90 o 
   1   1  28       11.09        6.02      6.02 o 
   2   1  28        2.41        5.27      5.27 o 
  -1   2  28        0.56        1.51      2.55 o 
   0   2  28       39.50       62.70      4.06 o 
  -1   1  29        1.17        0.48      3.02 o 
   0   1  29        2.26        1.26      3.90 o 
                                                 
